# Supplementary material for: Complications and oncologic outcome in bladder cancer patients receiving radical cystectomy after intravesical instillation treatment
Source: PLoS One. 2025 Dec 5;20(12):e0337644. doi: 10.1371/journal.pone.0337644 (PMC12680265; doi:10.1371/journal.pone.0337644)
Supplement: S1 Dataset — Minimal dataset. (XLSX) [file pone.0337644.s008.xlsx]

## Sheet: minimal dataset
nr	treat	death	OS_m	relapse	PFS_m	C_pos	C_=>3b	C_GIT	C_cardiopul	C_infect	C_wound	C_transfus	c_carinf	c_hf	c_cad	c_arrhyt	c_cardiomyo	c_aht	c_poad	c_cerebrovas	c_chronpul	c_dm	c_plegia	c_reinsuff	c_alcohol	c_smok	c_othertum
1	1	0	19.0789	1	4.67105	1	0	1	0	0	0	0	0	0	0	0	0	0	1	0	0	0	0	0	0	1	1
2	1	1	17.2368	0	17.2368	0	0	0	0	0	0	0	0	0	0	0	0	1	0	0	0	0	0	0	0	0	0
3	1	0	33.4211	0	33.4211	1	0	0	0	0	0	1	0	0	1	0	0	1	1	0	1	0	0	0	0	1	0
4	1	0	39.1447	0	39.1447	0	0	0	0	0	0	0	0	0	0	0	0	0	0	0	0	0	0	0	0	0	0
5	1	0	17.8618	0	17.8618	1	0	0	0	1	0	0	0	0	0	0	0	0	0	0	0	0	0	0	0	1	0
6	1	0	43.6513	0	43.6513	0	0	0	0	0	0	0	0	0	0	0	0	1	1	0	0	0	0	0	0	1	1
7	1	0	36.1842	0	36.1842	0	0	0	0	0	0	0	0	0	0	0	0	1	0	0	0	0	0	0	0	1	1
8	1	1	32.5	0	32.5	1	0	0	0	0	0	1	0	0	1	0	0	0	0	0	1	0	0	0	0	1	1
9	1	0	0.427632	0	0.427632	0	0	0	0	0	0	0	0	0	0	0	0	1	1	0	1	0	0	0	0	1	0
10	1	0	1.61184	0	1.61184	1	0	1	0	0	0	1	1	0	1	0	0	1	0	0	0	0	0	0	0	1	0
11	1	1	4.53947	0	4.53947	1	1	0	0	0	1	1	0	0	0	0	0	1	0	0	1	0	0	0	0	1	0
12	1	1	17.7632	0	17.7632	1	0	1	0	0	0	1	0	0	0	0	0	0	0	1	0	1	0	0	0	0	0
13	1	1	5.06579	0	5.06579	1	1	1	1	1	1	0	0	0	1	0	1	1	0	0	0	1	0	0	0	1	0
14	1	1	32.9605	1	24.6711	0	0	0	0	0	0	0	0	0	0	0	0	1	0	0	0	0	0	0	0	0	1
15	1	0	54.3421	0	54.3421	1	0	0	0	0	0	1	0	0	0	0	0	1	0	0	0	0	0	0	0	0	1
16	1	0	55.0658	1	28.8487	1	0	0	1	1	0	1	1	0	1	0	0	0	0	0	0	0	0	1	0	1	1
17	1	0	4.50658	0	4.50658	1	0	0	0	0	0	1	0	0	1	1	0	1	0	0	0	0	0	0	0	0	0
18	1	0	57.0724	0	57.0724	0	0	0	0	0	0	0	0	0	0	0	0	0	0	0	0	0	0	0	0	0	1
19	1	0	21.6776	0	21.6776	1	0	0	0	0	0	1	1	0	1	0	0	1	0	0	0	0	0	0	0	0	0
20	1	0	1.71053	0	1.71053	1	0	0	0	0	0	1	0	0	0	0	0	0	0	0	1	0	0	0	0	0	0
21	1	0	24.2763	0	24.2763	1	0	0	0	0	0	0	0	0	0	0	0	1	0	0	0	0	0	0	0	1	0
22	1	1	10.5263	0	10.5263	0	0	0	0	0	0	0	0	1	0	1	0	1	0	0	1	0	0	0	0	1	1
23	1	0	0.690789	0	0.690789	1	0	1	0	0	0	1	0	1	1	0	1	1	0	0	1	0	0	0	0	1	0
24	1	0	0.328947	0	0.328947	0	0	0	0	0	0	0	0	0	0	0	0	0	0	0	0	0	0	0	0	0	1
25	1	1	6.64474	0	6.64474	1	0	0	1	0	0	1	0	0	0	0	0	1	0	0	0	0	0	1	0	1	0
26	1	0	2.10526	0	2.10526	1	0	1	0	0	0	0	0	0	0	0	0	1	0	0	0	0	0	0	0	1	0
27	1	0	20	0	20	1	0	0	0	0	0	1	1	0	1	0	0	1	0	0	1	0	0	0	0	1	0
28	1	0	34.5395	0	34.5395	0	0	0	0	0	0	0	0	0	0	0	0	1	0	0	0	0	0	0	0	0	0
29	1	0	0.460526	0	0.460526	0	0	0	0	0	0	0	0	0	0	0	0	0	0	0	0	0	0	0	0	1	1
30	1	1	23.1908	1	17.9605	1	0	0	1	0	0	1	0	0	0	0	0	1	0	0	1	0	0	0	0	0	1
31	1	0	29.8684	0	29.8684	0	0	0	0	0	0	0	0	0	0	0	0	0	0	0	0	0	0	0	1	1	0
32	1	0	12.5658	0	12.5658	1	0	0	0	1	0	0	0	1	0	1	0	1	0	0	0	1	0	0	0	0	0
33	1	0	10.0987	0	10.0987	0	0	0	0	0	0	0	0	0	0	0	0	1	0	0	0	1	0	0	0	1	0
34	1	0	15	0	15	1	1	1	0	1	0	0	0	0	0	0	0	1	0	0	1	1	0	0	0	1	0
35	1	0	59.4737	1	36.875	1	1	1	0	0	1	1	0	0	0	0	0	1	0	0	0	0	0	0	0	0	0
36	1	0	61.5789	0	61.5789	0	0	0	0	0	0	0	0	0	0	1	0	1	0	0	0	1	0	0	0	0	1
37	1	1	9.53947	1	3.61842	0	0	0	0	0	0	0	0	0	0	0	0	0	0	0	0	0	0	0	0	1	1
38	1	0	62.2697	0	62.2697	1	0	0	0	1	0	1	0	0	0	0	0	1	0	0	0	0	0	0	0	0	0
39	1	1	0.625	0	0.625	1	1	1	1	1	0	1	0	0	1	0	0	1	0	1	0	1	0	0	0	0	1
40	1	0	47.0724	0	47.0724	1	0	1	0	1	0	0	0	0	0	0	0	1	0	0	0	0	0	0	0	0	0
41	1	0	63.9474	0	63.9474	1	0	0	0	0	0	1	0	0	0	0	0	1	0	0	1	1	0	0	0	1	1
42	1	0	1.84211	0	1.84211	1	0	0	0	0	0	0	0	0	0	1	0	1	1	0	1	0	1	0	0	1	0
43	1	0	52.6974	0	52.6974	1	1	1	1	1	0	0	0	0	0	0	0	0	0	0	0	0	0	0	0	0	0
44	1	1	5	0	5	1	1	0	0	0	1	1	0	0	1	1	0	1	0	0	0	1	0	1	0	1	0
45	1	0	33.4868	1	31.1842	1	0	0	0	0	0	1	0	0	0	1	0	1	0	0	0	0	0	0	0	0	1
46	1	1	18.5855	1	3.75	1	0	0	1	0	0	1	0	0	1	1	0	1	0	0	1	0	0	0	0	1	0
47	1	1	5.69079	1	5.49342	1	1	0	1	1	1	1	0	0	0	0	0	0	0	0	0	0	0	0	0	1	1
48	1	1	27.4013	1	8.81579	0	0	0	0	0	0	0	0	0	0	0	0	0	0	0	0	0	0	0	0	1	0
49	1	1	33.3553	1	33.2895	1	0	1	0	1	0	1	1	0	1	1	0	1	0	0	1	0	0	0	0	0	1
50	1	1	27.9605	0	27.9605	0	0	0	0	0	0	0	0	0	0	1	0	1	0	0	0	0	0	1	0	0	1
51	1	1	73.3882	1	32.2697	1	0	0	0	0	0	1	0	0	0	0	0	0	0	0	0	0	0	0	0	1	0
52	0	0	9.375	1	2.96053	1	0	0	0	0	0	1	0	0	0	0	0	1	0	0	0	0	0	0	0	1	0
53	0	0	113.52	1	45.6908	1	0	0	0	0	0	1	0	0	0	0	0	1	0	0	0	0	0	0	0	1	0
54	0	1	0.0986842	0	0.0986842	1	1	1	0	0	0	1	0	0	0	1	0	1	0	0	0	1	0	0	0	1	0
55	0	1	9.14474	0	9.14474	0	0	0	0	0	0	0	0	0	0	0	0	0	0	0	1	0	0	0	0	1	0
56	0	0	27.2368	0	27.2368	1	0	0	0	0	1	0	0	0	0	0	0	1	0	0	0	0	0	0	0	1	0
57	0	1	3.42105	1	2.17105	0	0	0	0	0	0	0	0	0	0	0	0	0	0	0	0	0	0	0	1	1	1
58	0	0	4.96711	0	4.96711	1	0	0	1	0	0	0	0	0	0	1	0	0	0	1	0	0	0	0	1	1	0
59	0	0	36.5132	0	36.5132	0	0	0	0	0	0	0	0	0	0	0	0	0	0	0	0	0	0	0	0	0	1
60	0	0	6.875	0	6.875	1	0	0	1	1	0	0	0	0	0	0	0	0	0	0	1	0	0	0	0	1	0
61	0	0	28.7829	0	28.7829	1	0	0	0	0	0	1	0	0	0	0	0	0	0	0	0	0	1	0	0	0	0
62	0	0	19.1118	1	10.1645	1	0	0	0	0	0	1	0	0	1	1	0	1	0	0	0	0	0	0	0	1	1
63	0	1	1.94079	0	1.94079	1	1	1	1	1	0	1	0	0	0	0	0	1	0	0	0	0	0	0	0	0	1
64	0	1	6.34868	1	2.76316	1	0	0	0	0	0	1	0	0	1	0	0	0	0	0	0	0	0	0	0	1	1
65	0	1	53.5526	0	53.5526	1	0	1	0	0	0	1	0	0	0	0	0	0	0	0	0	0	0	0	0	1	1
66	0	1	25.6908	1	25.2632	1	0	0	1	0	0	1	1	1	1	0	0	1	1	1	1	0	0	1	0	1	1
67	0	0	1.61184	0	1.61184	1	0	0	1	1	0	0	0	0	0	1	0	0	0	0	0	0	0	0	0	1	1
68	0	0	48.1579	0	48.1579	1	0	1	0	0	0	0	0	0	1	0	0	1	0	0	1	0	0	0	0	1	1
69	0	0	2.17105	0	2.17105	1	0	0	1	0	0	0	0	0	1	1	0	1	1	0	1	1	0	0	0	0	1
70	0	1	14.6382	0	14.6382	1	1	0	0	0	1	0	0	0	1	1	0	1	0	0	0	0	0	0	0	1	1
71	0	0	14.5395	0	14.5395	0	0	0	0	0	0	0	0	0	0	0	0	1	0	0	0	1	0	0	0	1	0
72	0	1	48.7829	1	47.5	0	0	0	0	0	0	0	0	0	0	0	0	0	0	0	1	0	0	0	0	1	0
73	0	1	3.51974	1	2.56579	0	0	0	0	0	0	0	0	0	0	0	0	0	0	0	1	0	0	0	0	1	0
74	0	0	70.7237	0	70.7237	1	0	1	1	0	0	0	0	0	0	0	0	1	0	0	0	0	0	0	0	0	0
75	0	0	44.0132	1	43.9145	0	0	0	0	0	0	0	0	0	0	1	0	1	0	0	1	0	0	0	0	0	1
76	0	0	5.06579	0	5.06579	1	0	0	1	0	0	1	0	1	1	1	1	1	1	0	0	1	0	1	0	1	0
77	0	1	11.4803	1	10.3947	1	0	0	0	0	0	1	0	0	0	0	0	1	0	0	0	0	0	1	0	1	0
78	0	1	31.1184	0	31.1184	0	0	0	0	0	0	0	0	0	0	0	0	1	0	0	0	1	0	0	0	1	1
79	0	0	2.33553	0	2.33553	1	1	1	1	0	0	1	0	0	0	0	0	0	0	0	0	0	0	0	0	1	1
80	0	1	1.44737	0	1.44737	1	1	1	1	1	1	1	0	1	0	0	0	0	0	0	1	0	0	0	1	1	0
81	0	0	16.6447	0	16.6447	1	0	0	0	1	0	0	0	0	0	0	0	1	0	0	0	0	0	0	0	0	1
82	0	0	1.90789	0	1.90789	1	0	0	0	1	0	1	0	0	0	0	0	1	0	0	0	1	0	0	0	1	0
83	0	1	6.18421	0	6.18421	1	0	0	0	0	0	1	0	0	0	0	0	1	0	0	0	1	0	0	0	0	0
84	0	0	30.9211	0	30.9211	0	0	0	0	0	0	0	0	0	0	0	0	1	1	0	1	0	0	0	0	1	0
85	0	0	0.690789	0	0.690789	1	0	1	0	0	0	0	0	0	0	0	0	1	0	1	0	0	1	0	0	1	0
86	0	1	8.84868	1	2.59868	1	0	0	0	0	0	0	1	0	1	0	0	0	1	0	1	0	0	0	0	0	0
87	0	1	9.96711	0	9.96711	1	1	1	1	0	0	1	0	0	0	0	0	1	0	0	0	0	0	0	0	0	0
88	0	1	45.2632	0	45.2632	1	1	0	0	0	1	0	0	0	0	0	0	0	0	0	1	0	0	0	0	1	0
89	0	1	26.3158	1	12.6974	1	0	0	0	0	0	0	0	0	0	0	0	0	0	0	0	0	0	0	0	0	1
90	0	0	1.41447	0	1.41447	1	0	0	0	0	0	0	0	0	0	0	0	1	0	0	0	0	0	0	0	1	1
91	0	0	1.97368	0	1.97368	1	0	0	0	0	0	0	0	0	0	0	0	0	0	0	1	0	0	0	0	1	0
92	0	0	75.4934	1	4.375	1	0	0	1	1	0	1	0	0	0	0	0	1	0	0	0	0	0	0	0	1	0
93	0	1	15.1316	1	2.59868	1	0	0	0	0	0	1	1	0	1	1	0	1	0	0	0	1	0	1	0	0	0
94	0	0	0.921053	0	0.921053	0	0	0	0	0	0	0	0	0	0	0	0	0	0	0	1	0	0	0	0	0	0
95	0	0	76.7434	0	76.7434	1	0	1	0	0	0	1	0	0	0	1	0	1	0	0	0	0	0	0	0	0	0
96	0	0	75.625	0	75.625	1	0	0	0	0	0	0	0	1	1	1	0	1	1	0	0	0	0	0	0	1	0
97	0	0	6.77632	0	6.77632	1	0	1	0	1	0	0	0	0	0	0	0	1	0	0	0	0	0	0	0	1	0
98	0	0	87.0395	0	87.0395	1	0	0	0	0	0	0	0	0	0	0	0	0	0	0	0	0	0	0	0	1	0
99	0	0	48.1579	0	48.1579	1	1	1	1	1	0	1	0	0	0	0	0	1	0	0	1	0	0	0	1	1	1
100	0	0	86.6447	0	86.6447	1	0	0	0	1	0	0	0	0	0	0	0	0	0	0	0	0	0	0	0	0	1
101	0	0	86.4145	0	86.4145	1	1	0	1	0	1	1	0	1	1	1	0	1	0	1	0	1	0	1	0	1	1
102	0	1	72.6316	0	72.6316	1	0	0	1	0	0	0	0	0	1	0	0	1	0	0	1	1	0	1	0	1	0

## Sheet: Legend
nr	Number
treat	treament (BCG/mitomycin)	(1=yes; 2=no)
death	death	(1=yes; 2=no)
OS_m	Overall survival (months)
relapse	relapse	(1=yes; 2=no)
PFS_m	Progression-free survival (months)
C_pos	complication (occurence)	(1=yes; 2=no)
C_=>3b	complication Clavien-Dindo =>3b	(1=yes; 2=no)
C_GIT	Gastrointestinal complication	(1=yes; 2=no)
C_cardiopul	Cardiopulmonary complication	(1=yes; 2=no)
C_infect	Infectious complication	(1=yes; 2=no)
C_wound	Wound/skin complications	(1=yes; 2=no)
C_transfus	Transfusions	(1=yes; 2=no)
c_carinf	Cardiac infarct	(1=yes; 2=no)
c_hf	Heart failure	(1=yes; 2=no)
c_cad	Coronary artery disease	(1=yes; 2=no)
c_arrhyt	Arrhythmia	(1=yes; 2=no)
c_cardiomyo	Cardiomyopathy	(1=yes; 2=no)
c_aht	Hypertension	(1=yes; 2=no)
c_poad	Peripheral occlusive arterial disease	(1=yes; 2=no)
c_cerebrovas	Cerebrovascular disease	(1=yes; 2=no)
c_chronpul	Chronic pulmonary disease	(1=yes; 2=no)
c_dm	Diabetes mellitus	(1=yes; 2=no)
c_plegia	Hemi-/paraplegia	(1=yes; 2=no)
c_reinsuff	Renal insufficiency	(1=yes; 2=no)
a_alcohol	Alcohol abuse	(1=yes; 2=no)
c_smok	Smoking	(1=yes; 2=no)
c_othertum	Other tumor disease	(1=yes; 2=no)
